# Supplementary material for: Optimization and Characterization of Acetic Acid-Hydrolyzed Cassava Starch Nanoparticles for Enhanced Oil Recovery Applications
Source: Polymers (Basel). 2025 Apr 16;17(8):1071. doi: 10.3390/polym17081071 (PMC12030524; doi:10.3390/polym17081071)
Supplement: Supplementary file 1 [file polymers-17-01071-s001.zip]

Archive with 1 entries (1 files):
- polymers-3532853-supplementary.pdf
